# Supplementary material for: Dataset of the efficiency of the ultraviolet light activation of persulfate ion for the degradation of cobalt cyanocomplexes in synthetic mining wastewater
Source: Data Brief. 2020 Feb 28;29:105346. doi: 10.1016/j.dib.2020.105346 (PMC7066062; doi:10.1016/j.dib.2020.105346)
Supplement: Multimedia component 1 [file mmc1.xlsx]

## Sheet: Figure 2
Figure 2
	Wavelength
Absorbance	0 min	30 min	60 min	120 min
504	0.00221	0.00661	0.0055	0.01018
498	0.00246	0.00692	0.00601	0.01103
494	0.00247	0.00719	0.00652	0.01184
488	0.00278	0.00787	0.00722	0.01294
486	0.00306	0.00798	0.0078	0.01368
480	0.00338	0.00856	0.00894	0.01531
476	0.00351	0.00923	0.00969	0.01649
470	0.00383	0.01019	0.01122	0.01879
468	0.00393	0.01065	0.01189	0.01965
462	0.00428	0.01213	0.01384	0.02233
458	0.00454	0.01326	0.01566	0.02472
452	0.00458	0.01559	0.01802	0.02807
450	0.00485	0.01647	0.01925	0.02958
444	0.00514	0.01974	0.02263	0.03399
440	0.00525	0.02242	0.02541	0.0375
434	0.00523	0.02735	0.0302	0.04322
432	0.00541	0.02925	0.03224	0.0457
424	0.00574	0.03803	0.04078	0.05572
422	0.00539	0.04113	0.04301	0.05814
416	0.00602	0.04908	0.05067	0.06699
412	0.00577	0.05436	0.05695	0.07424
406	0.00607	0.06258	0.06499	0.08262
402	0.00594	0.06958	0.06982	0.08838
396	0.00658	0.07736	0.07849	0.09754
394	0.00686	0.07971	0.08094	0.10016
388	0.0071	0.08475	0.08782	0.10727
384	0.00763	0.08685	0.09073	0.11056
378	0.00811	0.08748	0.09307	0.11323
376	0.00847	0.08712	0.09307	0.11343
370	0.00969	0.08525	0.09216	0.11291
366	0.01132	0.08313	0.09081	0.11157
360	0.01383	0.08005	0.08678	0.10818
358	0.01472	0.07931	0.08572	0.10703
352	0.02032	0.0815	0.08294	0.10479
348	0.02574	0.08374	0.08274	0.10451
342	0.03655	0.0945	0.08602	0.10751
340	0.04034	0.10116	0.08782	0.10836
334	0.05673	0.12043	0.09785	0.11868
330	0.06785	0.13784	0.10727	0.12927
324	0.08483	0.1657	0.12368	0.14589
322	0.0906	0.17463	0.13086	0.15292
316	0.10237	0.19941	0.15028	0.17459
312	0.1053	0.21275	0.16385	0.1893
306	0.10634	0.22435	0.18563	0.21826
304	0.1046	0.22839	0.19197	0.22793
298	0.09738	0.23616	0.21701	0.26889
294	0.09081	0.24486	0.23516	0.29889
288	0.08072	0.26818	0.27043	0.35699
286	0.07883	0.27946	0.28389	0.37835
280	0.07574	0.32061	0.33374	0.45333
276	0.0791	0.35344	0.37236	0.51148
270	0.09207	0.41586	0.4394	0.61426
268	0.09716	0.43883	0.46354	0.6554
262	0.12584	0.5243	0.5552	0.85296
258	0.15286	0.59991	0.63763	0.99493
252	0.17813	0.76602	0.82511	0.99493
250	0.18147		0.91771	0.99493

## Sheet: Figures 3a and 3b
Figure 3a (pH 11)
	Total Dissolved Cobalt (C/C0)						Standard deviations
Time (min)	0.1 g/L of PS	0.3 g/L of PS	0.5 g/L of PS	0.7 g/L of PS	0.9 g/L of PS		0.1 g/L of PS	0.3 g/L of PS	0.5 g/L of PS	0.7 g/L of PS	0.9 g/L of PS
0	1	1	1	1	1		0	0	0	0	0
45	0.9291	0.9137	0.71846	0.69334	0.69987		0.03179	0.06221	0.06918	0.0147	0.07624
90	0.8868	0.73575	0.561	0.5278	0.46795		0.02329	0.02232	0.06851	0.0159	0.02869
135	0.8699	0.64561	0.43735	0.39235	0.34575		0.05673	0.01927	0.01927	0.00698	0.02919
180	0.8606	0.59657	0.35807	0.31131	0.27345		0.06502	0.03966	0.01927	0.01047	0.02804
225	0.8446	0.58111	0.2923	0.26366	0.20793		0.06629	0.00822	0.01927	0.0041	0.02325
Figure 3b (pH 13)
	Total Dissolved Cobalt (C/C0)						Standard deviations
Time (min)	0.1 g/L of PS	0.3 g/L of PS	0.5 g/L of PS	0.7 g/L of PS	0.9 g/L of PS		0.1 g/L of PS	0.3 g/L of PS	0.5 g/L of PS	0.7 g/L of PS	0.9 g/L of PS
0	1	1	1	1	1		0	0	0	0	0.05
45	0.8603	0.79454	0.69866	0.77009	0.74376		0.05537	0.03423	0.00369	0.09249	0.03719
90	0.8008	0.633	0.53007	0.5606	0.52912		0.03166	0.0251	0.01339	0.05255	0.02646
135	0.743	0.54104	0.38722	0.40156	0.40765		0.03677	0.03887	0.00709	0.01436	0.02038
180	0.7223	0.47038	0.31681	0.31575	0.31531		0.03646	0.03002	0.01211	0.05653	0.01577
225	0.7115	0.42395	0.2514	0.22906	0.24459		0.03889	0.02189	0.01375	0.06098	0.01223

## Sheet: Figures 4a and 4b
Figure 4a (pH 11)
	(minus) ln (C/C0)						Figure 4b (pH 13)
Time (min)	0.1 g/L PS	0.3 g/L PS	0.5 g/L PS	0.7 g/L PS	0.9 g/L PS			(minus) ln (C/C0)
0	0	0	0	0	0		Time (min)	0.1 g/L PS	0.3 g/L PS	0.5 g/L PS	0.7 g/L PS	0.9 g/L PS
45	0.07354	0.09025	0.33065	0.36623	0.35686		0	0	0	0	0	0
90	0.12014	0.30686	0.57803	0.63904	0.75939		45	0.15082	0.22999	0.35859	0.26125	0.29604
135	0.13938	0.43756	0.82702	0.9356	1.06204		90	0.22314	0.45728	0.63475	0.57875	0.63654
180	0.15013	0.51656	1.02703	1.16697	1.29664		135	0.30111	0.61426	0.94876	0.9124	0.89735
225	0.16889	0.54282	1.22997	1.33309	1.57055		180	0.3285	0.75421	1.14945	1.1528	1.1542
k (min^-1)	0.0007	0.0026	0.0054	0.0059	0.007		225	0.34249	0.85814	1.38071	1.47377	1.40817
R^2	0.8786	0.944	0.9915	0.9941	0.9962		k (min^-1)	0.0015	0.0038	0.0063	0.0066	0.0061
							R^2	0.9592	0.9781	0.9969	0.9985	0.9911

## Sheet: Figures 5a and 5b
Figure 5a (pH 11)
				Standard deviations
PS concentration (g/L)	Cyanate (mg/L)	Nitrate (mg/L)		Cyanate (mg/L)	Nitrate (mg/L)
0.1	20.4367	27.9184		6.52324	1.04878
0.3	23.699	20.9105		--	7.23598
0.5	21.4375	29.3562		5.28343	3.34511
0.7	26.7707	28.7339		5.28343	0.46796
0.9	22.5008	25.1623		0.66815	5.22022
Figure 5b (pH 13)
				Standard deviations
PS concentration (g/L)	Cyanate (mg/L)	Nitrate (mg/L)		Cyanate (mg/L)	Nitrate (mg/L)
0.1	1.35	19.0972		0	0.95486
0.3	1.895	29.3567		1.15085	1.46783
0.5	1.74	23.3925		0.93846	2.28
0.7	1.56	40.0512		1.15085	5
0.9	3.36	52.9681		0.84191	5.5

## Sheet: Figure 6
Figure 6
	(minus) ln (C/C0)
Time (min)	25 mg/L of Co(CN)6	50 mg/L of Co(CN)6	75 mg/L of Co(CN)6
0	0	0	0
45	0.7807	0.35859	0.27574
90	1.56265	0.63475	0.56441
135	2.69763	0.94876	0.83963
180	3.93934	1.14945	1.1003
225	6.50429	1.38071	1.2399
k (min^-1)	0.0244	0.0063	0.0057
R^2	0.9258	0.9969	0.9911
