# Supplementary material for: Dataset of the efficiency of the ultraviolet light activation of persulfate ion for the degradation of cobalt cyanocomplexes in synthetic mining wastewater
Source: Data Brief. 2020 Feb 28;29:105346. doi: 10.1016/j.dib.2020.105346 (PMC7066062; doi:10.1016/j.dib.2020.105346)
Supplement: Multimedia component 2 [file mmc2.xml]

<?xml version="1.0" encoding="utf-8" standalone="no"?>
<data>
  <datasets>
    <author>fiderman.machuca@correounivalle.edu.co</author>
    <type>0</type>
    <dataset>
      <value>4</value>
      <reason>Data will be made available on request</reason>
      <comments />
    </dataset>
  </datasets>
</data>
